# Supplementary material for: Avoidable deaths in Sweden, 1997–2018: temporal trend and the contribution to the gender gap in life expectancy
Source: BMC Public Health. 2021 Mar 17;21:519. doi: 10.1186/s12889-021-10567-5 (PMC7968161; doi:10.1186/s12889-021-10567-5)
Supplement: Supplementary file 8 — Additional file 8:. Detailed age- and cause-specific contributions to changes and gender gap in life expectancy. [file 12889_2021_10567_MOESM8_ESM.xlsx]

## Sheet: Sheet1
									Table 1. Change in men life expectancy between 1997 and 2018
									Contribution of cause
									Amenable causes					Preventable causes						Amenable & preventable			Ischemic heart disease	Non-avoidable
		Life expectancy	Women	Men			Age group	Contribution of age	Neoplasms	Hypertensive diseases	Cerebrovascular diseases	Pneumonia	Other causes	Neoplasms	Alcohol related and illicit drug use diseases	Transport accidents	Accidental injury	Suicide and self-inflicted injuries	Other causes	Neoplasms	Chronic obstructive pulmonary disorder	Other causes
		1997	78.0314	72.8162			≤ 4	0.139973	0.00144606	0	-0.00123389	-0.00102172	0.0488261	0	0	0.00744248	0.00539903	0	0.000636509	0	0	0.00021217	0	0.0782664
		2018	80.292	76.9267			5-9	0.0477729	0.00232362	0	0.00116181	0	0.00929446	0	0	0.0104563	0.0104678	0	0	0	0	0.00116181	0	0.0129071
							10-14	-0.00446309	-0.000954678	0	0	0	0.00174826	-0.00222679	0	0.00779139	-0.00175064	-0.00175064	0	0	0	0	0	-0.00731999
							15-19	-0.00230578	-0.000925557	0	0	0.00122951	0.00168544	-0.00107753	0.00122951	0.00612014	-0.00341198	-0.0132617	0.000455928	-0.00107753	0	-0.000925557	0.00245902	0.00519458
							20-24	0.017756	0.00322601	0	0.00104088	-0.000834164	0.00863715	-0.000834164	0.00634866	0.0327769	-0.00970718	-0.00651031	-0.0170894	0.00020672	0	0.00208177	0.00312265	-0.00470948
							25-29	-0.011585	0.00350727	0	0.00280643	0.0010528	0.00245754	-0.00350421	0.0126274	0.0173757	-0.0404636	-0.00327611	-0.00192348	0.00192961	0	-0.00104973	-0.00122571	-0.00189896
							30-34	0.0201776	0.00361261	0	0.00221294	-0.000683631	0.000942901	0.000878083	0.0108378	0.0161742	-0.0204148	0.00115757	-0.00250766	0.00370983	0	0.00289657	0.00289657	-0.0015354
							35-39	0.0922418	0.000128067	0	0.00250139	0.00230929	0.006585	0.00547373	0.0239708	0.0129139	-0.0217977	0.0272778	0.00566583	-0.00299504	0	0.00765495	0.0117613	0.0107926
							40-44	0.123146	0.00455662	0.000643883	0.00490266	-0.000446143	0.00812208	0.00346536	0.030113	0.0137181	-0.0111981	0.0252029	0.000741525	0.00901313	4.9435e-05	0.00420934	0.019314	0.0107384
							45-49	0.196311	0.00125632	-0.000430168	0.0107291	0.00333698	0.00283663	0.024437	0.0310731	0.0074641	-0.000818894	0.0311847	0.00369696	0.0047751	3.59985e-05	0.00635178	0.0539298	0.0164528
							50-54	0.240948	0.00269929	-0.000325511	0.0211797	0.00611178	-0.00148245	0.040054	0.0320391	0.00354301	-0.00241139	0.00268855	0.00309313	0.0129698	0.00220795	0.00689332	0.075263	0.036425
							55-59	0.297841	0.00558512	-0.000492891	0.0160747	0.00346836	0.00722296	0.0405738	0.0265691	0.000994844	-0.000995571	0.013324	0.0114048	0.000750483	0.000825895	0.00632654	0.131072	0.0351366
							60-64	0.422714	0.00892668	0.00108313	0.0366571	0.000228256	0.0171126	0.0621036	0.0116579	0.0065248	-0.00231943	-0.00129619	0.0167815	0.0134575	0.00269567	0.0037545	0.179321	0.0660252
							65-69	0.516747	0.0137383	-0.00295738	0.0645104	-0.000509186	0.00232232	0.0555448	0.00305586	0.00281321	-0.00153459	0.00136371	0.0248181	0.00563629	0.0136385	0.00806689	0.291368	0.034872
							70-74	0.681913	0.00480433	-0.00289709	0.0923313	0.0111474	0.0107936	0.0574266	-0.00722191	0.00264735	-0.00331765	0.00247045	0.0410092	0.0106822	0.0225007	0.0134076	0.370461	0.0556679
							75-79	0.660229	0	0	0	0	0	0	0	0.00303662	0.0029152	0.00229933	4.57269e-05	0	0	0.000953495	0	0.650979
							80-84	0.464077	0	0	0	0	0	0	0	0.000924869	-0.000152158	0.00202437	0	0	0	0.00054975	0	0.46073
							≥85	0.206941	0	0	0	0	0	0	0	0.000640626	-0.00983004	0.00174824	0.000302769	0	0	-0.000818482	0	0.214898
							Total	4.11044	0.0539301	-0.00537603	0.254874	0.0253895	0.127105	0.282314	0.1823	0.153358	-0.111342	0.0846467	0.0871315	0.0590581	0.0419541	0.0617267	1.13974	1.67362
									Table 2. Change in women life expectancy between 1997 and 2018
							≤ 4	0.100822	-0.00273091	0	0	0.0020181	0.0276749	-0.00136545	0	0.00381865	0.000435099	0	0.00180055	0	0	-0.0011479	0	0.0703188
							5-9	0.00408621	-0.00126241	0	0	0.00128633	0.00388289	0	0	0.00257265	-0.00254873	0	0	0	0	1.19597e-05	0.00128633	-0.00114281
							10-14	0.0102708	0	0	0	0	0.00282304	-0.00124024	0.00141152	0.000685136	0.00299433	-0.00320686	-0.00248048	0	0	0	0	0.0092843
							15-19	0.0176218	0.00272183	0	0	0	0.00167701	0	0.00136091	0.00764748	-0.002195	-0.00867463	0.00146628	0	0	0	0.000105365	0.0135126
							20-24	0.00370881	-0.00100879	0	-0.00100879	0	0.00243153	-0.00107778	6.89926e-05	0.00837238	-0.00396616	-0.00790622	0.0036473	6.89926e-05	0	0.00114677	0.00229355	0.000647034
							25-29	-0.0027221	0.00211396	0	0.00211396	-0.000787749	0.00906412	-0.00139601	0.00290171	0.0077379	-0.00673076	-0.01399	-0.000249283	-0.000678055	0	0.00114673	-0.000787749	-0.00318089
							30-34	0.0185943	0.000847773	0	0.00246728	3.80193e-05	0.000190096	-0.00139139	0.00404877	0.00497258	-0.00285882	-0.00345181	0.000228116	-0.00147878	0	0.00489654	7.60385e-05	0.0100099
							35-39	0.0498188	0.0017818	0	-0.000539301	0.000820578	-0.000328342	0.00342295	0.00663495	0.00349327	-0.0111132	0.00996377	0.00513443	0.0199513	0.00246173	0.00171148	0.000961217	0.00546222
							40-44	0.0794094	0.000106433	0	0.00667433	0.00222478	0.00533306	0.013157	0.0046092	0.00667433	-0.00209716	0.000308444	0.00439634	0.00917552	-0.000670637	0.00243764	0.00243764	0.0246425
							45-49	0.106621	0.00371715	-0.000567365	0.0148686	0.00133033	0.00160417	0.0172749	0.00706254	-0.000978248	-0.00804103	0.00649494	-0.000860887	0.0321432	0.00181946	0.00205418	0.00369747	0.025002
							50-54	0.183417	0.00152987	-0.000469916	0.013913	0.00249373	0.00779349	0.0344394	0.00739565	0.00407164	-0.00241108	0.0113818	0.0076013	0.0419657	0.00021622	0.000782234	0.0179366	0.0347777
							55-59	0.158759	-0.000691258	-0.00152683	0.0193097	0.00577583	0.00191099	0.0146152	-0.00116704	0.0023156	9.75194e-05	-0.00643877	0.000335409	0.0423741	-0.00162041	-9.358e-05	0.0271876	0.0563751
							60-64	0.165092	0.00207724	-0.000216584	0.0237821	0.0052585	0.00149219	-0.00381551	-0.00642861	0.00307297	-0.00840881	0.000226432	0.0137742	0.0466205	0.00862259	-0.00943688	0.0517735	0.0366985
							65-69	0.179883	0.00211377	-0.0047546	0.0343208	0.00482003	0.000723346	0.00787263	-0.00855206	0.00115068	-0.00588148	-0.0033866	0.00976953	0.0168429	-0.00263352	-0.000838187	0.102732	0.0255843
							70-74	0.301749	0.00549152	-5.65181e-05	0.0719499	0.00534753	0.0048788	-0.0252539	-0.00139273	0.00262532	-0.00141157	0.00308732	0.0220028	0.0211564	-0.0201656	0.00463793	0.178005	0.0308467
							75-79	0.366251	0	0	0	0	0	0	0	-0.000291374	0.00762778	0.000673151	-0.000405907	0	0	0.000279309	0	0.358368
							80-84	0.408643	0	0	0	0	0	0	0	0.000344525	0.00094911	0.000535987	0	0	0	-0.000318345	0	0.407132
							≥85	0.108545	0	0	0	0	0	0	0	-0.000420894	-0.0150363	-0.000514737	-6.38565e-05	0	0	-0.000285412	0	0.124866
							Total	2.26057	0.016808	-0.00759181	0.187852	0.030626	0.0711513	0.0552416	0.0179538	0.0578646	-0.0605963	-0.0148978	0.0660959	0.228142	-0.0119702	0.00698447	0.387704	1.2292
									Table 3. Gender gap in life expectancy in 1997
							≤ 4	0.0751762	0.00146749	0	0	-0.00314834	0.0400157	0	0	0.00111188	0.00866267	0	0.00132524	0	0	-7.11214e-05	0	0.0258126
							5-9	0.0350938	0.00111226	0	0.00118045	-0.00124864	0.00320041	0	0	0.00812678	0.0118045	0	0	0	0	-6.81883e-05	-0.00124864	0.0122349
							10-14	-0.00614968	0.00129415	0	0	0	0.00244203	0	-0.00136729	0.00358991	-0.000219409	-0.000219409	0	0	0	0	0	-0.0116697
							15-19	0.0175047	-0.00137846	0	0	0.00125231	-0.000252301	0	-6.30753e-05	0.00669385	0.0123338	-0.00207228	0.00112615	0	0	0.00125231	0.00118923	-0.00257689
							20-24	0.117217	0.00313864	0	-4.36453e-05	0.00106076	0.00725076	0.00106076	0.00632093	0.0344814	0.0199363	0.0391742	0.000798891	0.00101712	0	0.00101712	0.000973472	0.00103039
							25-29	0.108195	0.000792948	0	0.000792948	0.00178663	-0.00483459	-0.000926771	0.0115127	0.0274251	0.00975956	0.040323	0.00168626	-0.00195391	0	-6.69119e-05	0.000893315	0.0210046
							30-34	0.0814749	0.00283387	0	0.000560918	-0.000771703	0.00197785	0.00129046	0.00927331	0.0185888	0.0128789	0.0483023	0.000476603	-0.0104116	0	-0.00175419	0.00210432	-0.00387492
							35-39	0.141287	-0.0016259	0	0.00359989	0.00292997	0.0101655	0.00497547	0.0248869	0.0212512	0.0147571	0.0506487	0.0048682	-0.0343753	-0.00233158	0.00953135	0.0110142	0.0209914
							40-44	0.140571	0.00390036	0.00065769	0.00169841	-0.000749242	0.00498686	-0.00798989	0.0293443	0.0161676	0.00961358	0.053221	0.0051013	-0.0230542	0.00065769	0.00310534	0.0300706	0.0138391
							45-49	0.182836	-0.000662664	0.00110279	0.000106311	0.00213603	0.00589842	0.015295	0.0333429	0.012075	0.0191319	0.0340424	0.00651936	-0.0434498	-0.00114451	0.00759433	0.0675154	0.0233334
							50-54	0.230808	0.00302264	0.00176691	0.0103348	0.00565912	-0.00219749	0.0141938	0.0406084	0.00865399	0.0191999	0.0198861	0.00321436	-0.0502345	-0.000566735	0.0104209	0.104712	0.0421339
							55-59	0.331707	0.0063199	0.00242819	0.0093577	0.00234562	0.0116091	0.0402602	0.0420175	0.00531394	0.0204397	0.0340359	0.0190258	-0.0687965	-0.00115458	0.00966322	0.166549	0.0322923
							60-64	0.544555	0.00950521	0.0054467	0.0328883	-0.000632521	0.0205897	0.089546	0.0350066	0.00991699	0.0198149	0.0194413	0.0173059	-0.0576273	-0.00484591	0.0232514	0.23528	0.0896674
							65-69	0.709358	0.0174876	0.0035134	0.0573462	0.0046491	0.00973738	0.0934815	0.0269356	0.00654793	0.021622	0.0174005	0.0241072	-0.0351572	0.00721755	0.0210804	0.304562	0.128827
							70-74	0.773348	0.0102811	0.00555817	0.0568374	0.0129098	0.015615	0.106309	0.0122219	0.00277908	0.00950418	0.00837723	0.0340524	-0.0236867	0.0264243	0.0202275	0.32468	0.151257
							75-79	0.760285	0	0	0	0	0	0	0	0.00422492	0.0120799	0.00653204	0.000207881	0	0	0.00136144	0	0.735878
							80-84	0.548063	0	0	0	0	0	0	0	0.00255867	0.0114912	0.00403664	0	0	0	0.00079186	0	0.529184
							≥85	0.423838	0	0	0	0	0	0	0	0.00237085	0.0126396	0.00574447	0.000190382	0	0	0.000535747	0	0.402357
							Total	5.21517	0.0574892	0.0204738	0.17466	0.0281789	0.126204	0.357496	0.270041	0.191878	0.24545	0.378874	0.120006	-0.34773	0.0242562	0.107872	1.24829	2.21172
									Table 4. Gender gap in life expectancy in 2018
							≤ 4	0.0320353	-0.00273208	0	0.00128886	-0.000154366	0.0178738	-0.00136604	0	-0.00280926	0.0037122	0	0.00250053	0	0	-0.00144322	0	0.0151649
							5-9	-0.00977454	-0.00255115	0	0	0	-0.00255115	0	0	0	-0.00134603	0	0	0	0	-0.00127558	0	-0.00205063
							10-14	0.00861847	0.00234112	0	0	0	0.00351167	0.00109957	0	-0.00379561	0.00461125	-0.00159646	-0.00248308	0	0	0	0	0.00493001
							15-19	0.0381969	0.00227307	0	0	0	-0.000360464	0.00113653	0	0.00813104	0.0141742	0.00315942	0.00215291	0.00113653	0	0.00227307	-0.00125669	0.00537735
							20-24	0.106625	-0.00116339	0	-0.00215539	0.001984	0.000820613	0.000906308	-8.56947e-05	0.00949155	0.0270048	0.0396568	0.022559	0.000906308	0	0	0	0.00669996
							25-29	0.122269	-0.000786164	0	-4.24586e-05	-4.24586e-05	0.00140249	0.00136003	0.00148741	0.0178489	0.0463864	0.0315136	0.00354869	-0.00475944	0	0.00218866	0.00144495	0.0207183
							30-34	0.082207	-4.07123e-05	0	0.000687433	-4.07123e-05	0.00125273	-0.00097242	0.00218444	0.00715932	0.0323594	0.0458231	0.00339645	-0.0163089	0	-4.07123e-05	-0.00080957	0.00755709
							35-39	0.0991934	-7.24043e-05	0	0.000565593	0.0014208	0.00329859	0.0027692	0.00706782	0.0119682	0.0278006	0.0339046	0.0041538	-0.0130543	0	0.00351581	-7.24043e-05	0.0159274
							40-44	0.0946015	-0.000691583	0	0.00313689	0.00190189	0.00180312	0.000889291	0.00308751	0.00891665	0.0201798	0.0293683	0.00896604	-0.0249959	-2.46937e-05	0.00116092	0.0133626	0.0275406
							45-49	0.0865075	0.00161628	0.00108261	0.0031714	-4.58624e-05	0.00478768	0.00678474	0.00863033	0.00375093	0.013311	0.00869008	0.00205821	-0.0196121	0.00054895	0.00320198	0.0167576	0.0317738
							50-54	0.163953	0.00178578	0.00179988	0.00147572	0.00179988	0.00703039	0.00510616	0.0155904	0.00945288	0.02099	0.0297921	0.00759663	-0.0268332	-0.0028478	0.0043658	0.0472362	0.0396123
							55-59	0.18363	-9.68577e-05	0.00169762	0.0112428	0.00438449	0.0064266	0.0126456	0.0147348	0.00699387	0.0236007	0.0157587	0.00824045	-0.0340065	-0.00381172	0.00331775	0.0608737	0.0516285
							60-64	0.281456	0.00231051	0.0046282	0.0177266	0.00424005	0.00461431	0.0242077	0.019277	0.00655909	0.0165752	0.0235278	0.0135	-0.0340459	-2.24135e-05	0.0123284	0.106076	0.0599528
							65-69	0.376003	0.00577552	0.00300071	0.022276	0.0107697	0.00923044	0.0492047	0.01924	0.00534249	0.0212475	0.015272	0.00757357	-0.0311986	-0.0107275	0.0139328	0.102225	0.132839
							70-74	0.368006	0.0118478	0.0105645	0.0209492	0.00675108	0.0100964	0.0325197	0.0230955	0.00256983	0.0146662	0.01017	0.0104913	-0.0224816	-0.0160975	0.0121822	0.0956342	0.145047
							75-79	0.434978	0	0	0	0	0	0	0	0.00107437	0.0195359	0.00618715	-0.000177044	0	0	0.000743139	0	0.407614
							80-84	0.451533	0	0	0	0	0	0	0	0.00266632	0.0185247	0.00326423	0	0	0	-1.73043e-05	0	0.427095
							≥85	0.445264	0	0	0	0	0	0	0	0.00270287	0.0312695	0.00656565	-0.000332857	0	0	0.00246078	0	0.402599
							Total	3.3653	0.0198157	0.0227735	0.0803226	0.0329685	0.0692371	0.136291	0.114309	0.0980235	0.354603	0.301057	0.0937446	-0.225254	-0.0329826	0.0588945	0.441472	1.80003
